# Supplementary material for: CRISPR-CasRx-mediated disruption of Aqp1/Adrb2/Rock1/Rock2 genes reduces intraocular pressure and retinal ganglion cell damage in mice
Source: Nat Commun. 2024 Jul 30;15:6395. doi: 10.1038/s41467-024-50050-4 (PMC11289368; doi:10.1038/s41467-024-50050-4)
Supplement: Supplementary file 5 — Source Data [file 41467_2024_50050_MOESM5_ESM.xlsx]

## Sheet: Figure 1c-f
Figure 1c	Groups	Rock1: mRNA relative level in N2a cells
	CasRx	1.01162	1.08925	0.907519
	CasRx+gRNA1	0.511687	0.459032	0.598739
	CasRx+gRNA2	0.20166	0.187288	0.193446
	CasRx+gRNA3	0.20829	0.198425	0.196146
	CasRx+gRNA4	0.190342	0.187722	0.188156
	CasRx+gRNA5	0.315709	0.311362	0.250578
Figure 1d	Groups	Rock2: mRNA relative level in N2a cells
	CasRx	1.06601	0.99923	0.938799
	CasRx+gRNA1	0.65017	0.514849	0.583265
	CasRx+gRNA2	0.367434	0.321351	0.334224
	CasRx+gRNA3	0.261018	0.301917	0.287617
	CasRx+gRNA4	0.196448	0.184995	0.191962
	CasRx+gRNA5	0.284971	0.591407	0.33889
	CasRx+gRNA6	0.284314	0.33115	0.692022
Figure 1e	Groups	Aqp1: mRNA relative level in N2a stable cell line
	CasRx	0.934471	0.969663	1.1036
	CasRx+gRNA1	0.0572025	0.0547457	0.0672443
	CasRx+gRNA2	0.173406	0.139231	0.167112
	CasRx+gRNA3	0.0487728	0.0399837	0.0443647
	CasRx+gRNA4	0.0903847	0.0686572	0.056415
	CasRx+gRNA5	0.171414	0.144141	0.14717
	CasRx+gRNA6	0.0781409	0.0849185	0.075305
Figure 1f	Groups	Adrb2: mRNA relative level in N2a stable cell line
	CasRx	0.760489	1.06437	1.23542
	CasRx+gRNA1	0.552865	0.496546	0.400535
	CasRx+gRNA2	0.534033	0.190122	1.10573
	CasRx+gRNA3	0.00112958	0.180491	0.0660636
	CasRx+gRNA4	0.0799366	0.0559391	0.157127
	Aqp1: mRNA relative level
	WT	Stable cell line
	1.32358	187.115
	0.859227	286.908
	0.87931	184.113
	Adrb2: mRNA relative level
	WT	Stable cell line
	0.848704	12.196
	0.990801	8.4855
	1.18921	9.15779

## Sheet: Figure 2b
Figure 2b	Semi-quantitative fluorescence results of EGFP virus infection
		AAV2			ShH10
	TM	0.895921	2.54391	0.79651	17.6191	39.8341	16.2911
	CB	5.95548	0.826643	1.79402	31.6812	55.7283	38.7798

## Sheet: Figure 2e-h
Figure 2e	Daytime IOP	WT																				Microbeads
	0w	15	14	13	12	13	12	13	12	12	11	12	13	12	13	16	16	13	15	14		13	14	15	11	13	13	11	13	15	12	12	11	13	12	16	13	13	13	12
	1w	17	16	14	13	15	12	13	14	17	16	16	15	15	13	14	16	11	15	17		17	17	23	36	22		17	22	33	17	21	26	19	35	19	22	20	22	25
	2w	17	13	14	15	16	13	12	13	12	13	14	14	12	12	12	15	12	11	13		19	21	17	23	25	20	20	20	17	22	22	20	22	20	22	26	18	21	20
	3w	15	15	16	18	15	13	15	15	16	16		15	13	15	13	14	11	13	13		17	18	20	23	19	22	22	23	23	20		25	25	26	22	20	20	22	21
	4w	15	12	12	16	14	15	14	15	14	13		14	12	12	13	14	15	14	14		22	19	18	22	27	23	21	21	20	21		20	20	19	20	22	20	21	20
	5w	13	15	15	14	14	12	14	14	14	14		11	12	12	12	15	12	14	11		17	22	21	26	19	20	21	19	22	22		20	20	20	22	20	21	19	21
	6w	13	13	14	14	15	13	14	15	14	13		14	13	13							19	20	20	23	17	21	23	21	24	21		20	21	21
	Nightime IOP	WT																				Microbeads
	0w	17	15	16	17	16	17	14	15	14	15	13	17	15	17	14	14	13	15	15		17	16	16	16	16	16	15	15	16	12	14	16	14	16	15	13	14	15	15
	1w	18	17	20	13	18	16	12	16	12	16	15	17	15	16	13	18	14	15	15		25	21	30	20	27	20	28	30	17	33	21	26	20	21	21	21	23	33	25
	2w	15	16	16	17	17	16	17	15	11	15	14	19	15	17	14	13	12	18	16		20	21	19	23	24	21	22	21	24	27	21	22	22	20	27	20	17	34	21
	3w	16	12	16	14	16	12	14	12	10	11	14	12	13	14	12	16	10	10	14		22	19	22	21	19	24	18	21	21	19	21	21	21	22	21	20	20	20	25
	4w	13	15	15	16	12	15	14	13	14	8		15	12	15	16	16	16	14	14		24	26	20	21	18	19	23	18	23	18		23	20	20	21	23	20	21	23
	5w	16	14	10	12	14	14	13	11	12	13		14	11	14	16	14	17	15	15		18	25	21	26	23	23	21	21	24	20		22	17	21	24	24	25	22	21
	6w	15	15	15	15	13	11	14	13	13	14		15	15	12							18	25	21	26	23	20	22	25	23	21		25	23	20
Figure 2h	Daytime IOP	WT															DEX
	0w	12	13	13	15	15	14	12	13	14	14	16	15	14	12		14	14	13	13	14	14	15	15	14	15
	1w	18	19	16	19	13	15	14	17	19	14	17	17	15	14		13	12	12	13	12	14	14	14	14	13
	2w	17	19	18	17	19	20	17	15	16	17	18	23	19	16		14	13	12	13	14	13	12	14	13	14
	3w	18	18	21	15	23	17	19	15	24	21	19	18	17	22		13	13	12	13	12	15	12	14	14	12
	4w	21	16	18	21	17	17	19	20	17	23	22	18	17	21		14	13	14	13	13	11	13	14	13	14
	5w	19	16	21	15	16	18	17	15	17	21	13	16	18	18		12	15	13	13	13	12	14	14	12	13
	6w	20	16	20	22	22	20	21	26	16	22	22	19	20	22		14	12	14	14	13	13	12	13	12	14
	7w	20	19	19	17		18	14	18	27	15	21		20	14		13	12	14	14	15	15	15	12	13	15
	8w	20	23	19	20		19	21	31	22	20	22		17	17		13	12	12	13	13	13	14	14	13	11
	9w	18	15	22	19		20	18	19	12	18	18		18	20		13	11	12	13	14	14	13	14	13	12
	10w	18		16	20		17	21	26		17	21		19	19		15	12	13	14	13	14	13	15	14	18
	Nightime IOP	WT															DEX
	0w	15	13	13	15	ight		15	16	14			15				15	14		13	14		15	15
	1w	14	18	19	18	19	17	15	16	16	18	19	12	14	16		15	14	15	15	14	15	14	15	15	15
	2w	14	20		22	18	14	18	23	23	19	20	19	24	14		13	14	15	14	15	13	11	13	14	15
	3w	15	18	18	23	14	19	18	20	20	19	19	18	27	18		14	14	13	15	13	13	15	14	13	15
	4w	14	19	17	22	18	19	24	23	22	19	24	19	25	22		17	17	13	11	16	16	16	14	16	16
	5w	20	21	19	19	19	22	24	21	20	22	19	20	24	17		16	13	13	13	13	16	8	14	12	16
	6w	25	20	21	20	24	23	23	22	24	21	22	21	20	23		14	15	16	13	16	17	16	16	17	16
	7w	21	16	17	20		20	22	18	25	18	22		19	19		16	15	13	16	16	15	17	18	14	16
	8w	30	29	21	20		18	21	26	22	26	17		21	18		16	14	12	13	15	16	18	16	16	16
	9w	22	21	23	22		21	23	21	18	20	21		18	20		15	11	15	14	15	14	14	12	14	14
	10w	19		21	19		19	21	18		20	23		18	21		14	16	13	11	16	14	14	16	15	15

## Sheet: Figure 2g,j
Figure 2g	WT	Microbeads	Figure 2j	WT	DEX
	3597.67	2936.98		3573.78	3052.56
	3482.38	2933.69		3161.59	2979.79
	3422.64	2963.56		3324.37	2699.68
	3546	3031.96		3821.68	2814.89
	3645.76	2991.64		3391.28	3260.9
	3546.59	2965.65		3203.5	2953.68
	3662.19	2984.77		3606.33	3130.77
	3539.43	2818.1		3564.81	3005.41
				3732.68	3090.58
				3418.16	3086.99
					3249.76
					3136.04
					3179.32
					3120.42

## Sheet: Figure 3d-n
Figure 3d,e		WT	Beads+NS	Beads+shH10 LacZ	Beads+shH10 Y25	Figure 3j,k		WT	Beads+NS	Beads+shH10 LacZ	Beads+shH10 Y26
	Rock1	4637.59	5387.9	5574.22	3531.83		Aqp1	13785.2	17533.3	8089.57	5906.14
		6335.07	3856.28	5836.61	4248.39			15033.5	17293.2	14766.4	4284.63
		6458.44	5679.58	7423.62	4479.32			15439.4	14180.6	8163.6	9877.21
		4615.57	9005.52	7559.26	2145.74			11961.3	11122.6	11954.4	4921.6
		6880.53	8161.31	5133.26	2390.33			15663.1	9718.88	13675.6	6877.05
					4351.91		Adrb2	8412.44	6812.16	4341.41	1669.87
	Rock2	14056.5	7757.58	13333.6	2751.68			6966.41	6130.82	7842.07	1264.4
		9720.61	9714.99	5286.83	2282.78			5308.82	8066.15	4735.62	1123.15
		8453.95	12858.1	6528.61	1914.17			8308.27	11756.7	5920.08	2498.65
		7411.07	9027.1	5196.34	3930.68			6884.88	11668	7184.38	4287.31
		12042.5	13302.4	9348.73	3411.96						5713.94
		11915.5			3350.02
						Figure 3m,n		WT	DEX+NS	DEX+shH10 LacZ	DEX+shH10 Y26
							Aqp1	10373.2	19911	30011.4	3450.31
Figure 3g,h		WT	DEX+NS	DEX+shH10 LacZ	DEX+shH10 Y25			20304.1	20151.7	12234.6	6710.48
	Rock1	4990.3	4499.15	3913.7	4361.02			23189.5	22565.4	15508.4	4680.27
		4643.27	6875.64	3681.78	2931.89			16402	16258.5	12348.8	7343.15
		5461.66	6890.41	7821.38	1811.91			12294.2	16084.8	11846.8	7632.09
		6442.57	6599.24	5554.76	2221.4			19919	9289.81		5917.49
		8874.23	3851.43	6226.18	3261.28			12294.9
			8113.26		3505.93			13310.2
	Rock2	12758.1	5668.29	5879.67	1477.33		Adrb2	16151.1	20107	15694.8	6733.97
		7616.97	9785.4	6644.25	3647.41			12125.1	9029.82	19445.3	3731.53
		11003.1	8579.75	5795.91	3664.91			10700.8	18424.7	11640.7	7869.33
		8050.32	9331.37	6121.64	2648.8			8987.19	8592.52	12146.3	7829.12
		7190.59	12365.3	6907.43	4478			9766.27	9246.66	9001.55	7403.05
		10450.9	24373	16860.4				20208	11156.3	14278.2	3260.06
				13623.5					14266.9

## Sheet: Figure 4a,b
Figure 4a	Beads+Y25 Daytime IOP	Beads+NS	Beads+NS	Beads+NS	Beads+NS	Beads+NS	Beads+NS	Beads+NS	Beads+NS	Beads+NS	Beads+NS	Beads+Lac-Z	Beads+Lac-Z	Beads+Lac-Z	Beads+Lac-Z	Beads+Lac-Z	Beads+Lac-Z	Beads+Lac-Z	Beads+Lac-Z	Beads+Lac-Z	Beads+Y-25	Beads+Y-25	Beads+Y-25	Beads+Y-25	Beads+Y-25	Beads+Y-25	Beads+Y-25	Beads+Y-25	Beads+Y-25	Beads+Y-25	Beads+Y-25	Beads+Y-25	Beads+Y-25	Beads+Y-25	Beads+Y-25	Beads+Y-25	Beads+Y-25	Beads+Y-25	Beads+Y-25	Beads+Y-25	WT	WT	WT	WT	WT	WT	WT	WT	WT
	0w	14	13	14	12	14	14	14	13	14	12	13	13	12	14	12	14	14	13	13	13	14	14	14	13	14	14	14	14	14	13	14	14	12	14	14	12	12	12	13	14	12	14	13	14	13	14	13	12
	1w	18	19	21	19	17	17	20	17	19	19	15	19	17	20	17	18	18	17	17	12	17	18	13	15	14	15	16	14	14	15	15	16	15	14	15	12	14	14	15	13	13	13	13	12	14	12	13	14
	2w	22	19	21	19	17	14	18	19	19	18	21	20	22	17	19	19	17	16	18	15	12	15	16	14	14	12	14	12	21	12	13	13	12	15	13	14	15	14	15	12	13	14	14	14	13	13	13	13
	3w	22	18	20	17	18	19	19	20	17	18	23	14	21	16		18	19	18	22	13	13	14	14	14	13	14	12	13	14	13	13	12	14	13	14	14	14	13	14	13	13	13	12	12	13	12	12	13
	4w	20	18	18	18	19	14	16	17	18	18	22	18	20	16		18	19	19	19	11	9	17	14	16	16	12	15	13	14	14	12	14	12	12	14	12	13	14	13	13	13	13	13	12	12	14	11	14
	5w	17	22	17	21	19	18	21	17	17	18	20	22	22	20		19	20	17	18	14	12	14	15	13	13	13	13	15	13	15	15	18	12	17	19	17	16	14	16	14	14	13	13	12	14	15	14	14
	6w	23	20	20	20	19	18	19	18	18	16	18	20	18	20		21	21	22	19	14	12	14	16	14	14	12	14	14	12	14	13	16	15	16	20	14	11	14	13	12	13	14	14	14	13	13	14	11
	Beads+Y25 nighttime IOP	Beads+NS	Beads+NS	Beads+NS	Beads+NS	Beads+NS	Beads+NS	Beads+NS	Beads+NS	Beads+NS	Beads+NS	Beads+Lac-Z	Beads+Lac-Z	Beads+Lac-Z	Beads+Lac-Z	Beads+Lac-Z	Beads+Lac-Z	Beads+Lac-Z	Beads+Lac-Z	Beads+Lac-Z	Beads+Y-25	Beads+Y-25	Beads+Y-25	Beads+Y-25	Beads+Y-25	Beads+Y-25	Beads+Y-25	Beads+Y-25	Beads+Y-25	Beads+Y-25	Beads+Y-25	Beads+Y-25	Beads+Y-25	Beads+Y-25	Beads+Y-25	Beads+Y-25	Beads+Y-25	Beads+Y-25	Beads+Y-25	Beads+Y-25	WT	WT	WT	WT	WT	WT	WT	WT	WT
	0w	12	14	15	13	14	15	14	14	12	13	15	15	15	14	15	14	13	15	13	15	13	15	14	15	12	13	13	13	13	13	14	13	12	14	14	12	15	15	12	15	14	14	14	14	13	14	15	12
	1w	25	25	21	21	20	21	20	19	19	18	23	20	21	20	24	20	20	19	21	15	13	15	12	15	17	15	17	19	17	18	17	16	15	16	15	15	14	14	16	12	14	14	14	13	16	13	12	15
	2w	21	25	24	24	23	23	23	19	21	19	20	21	23	21	29	19	23	21	21	14	14	14	12	17	17	14	14	17	14	14	14	15	14	15	14	13	14	13	15	16	15	13	15	15	14	13	14	15
	3w	23	23	25	22	21	19	19	20	19	19	22	18	18	17		15	24	23	22	15	14	15	13	12	14	12	14	15	13	14	14	15	12	12	14	15	15	13	15	14	13	15	13	13	16	14	16	15
	4w	19	18	19	19	19	21	21	20	20	23	18	19	22	22		22	24	22	20	14	14	17	15	15	20	15	22	14	15	14	15	13	14	13	15	14	12	16	13	13	13	13	13	12	12	14	11	14
	5w	22	24	24	23	18	25	20	18	21	20	23	26	25	28		18	23	24	19	13	15	15	14	16	14	15	16	14	13	17	15	18	13	16	20	22	18	16	21	15	14	16	14	15	14	15	16	16
	6w	24	23	19	19	22	20	23	25	24	23	24	21	24	23		20	20	22	25	16	14	17	13	14	13	14	15	13	14	19	18	17	13	19	26	19	20	13	10	15	14	12	13	13	16	12	16	16
Figure 4b	DEX+Y25 Daytime IOP	DEX+NS	DEX+NS	DEX+NS	DEX+NS	DEX+NS	DEX+NS	DEX+NS	DEX+NS	DEX+NS	DEX+NS	DEX+NS	DEX+NS	DEX+NS	DEX+NS	DEX+NS	DEX+NS	DEX+NS	DEX+NS	DEX+NS	DEX+NS	DEX+Lac-Z	DEX+Lac-Z	DEX+Lac-Z	DEX+Lac-Z	DEX+Lac-Z	DEX+Lac-Z	DEX+Lac-Z	DEX+Lac-Z	DEX+Lac-Z	DEX+Lac-Z	DEX+Lac-Z	DEX+Lac-Z	DEX+Lac-Z	DEX+Lac-Z	DEX+Lac-Z	DEX+Lac-Z	DEX+Lac-Z	DEX+Lac-Z	DEX+Lac-Z	DEX+Lac-Z	DEX+Y-25	DEX+Y-25	DEX+Y-25	DEX+Y-25	DEX+Y-25	DEX+Y-25	DEX+Y-25	DEX+Y-25
	0w	14	15	13	13	12	15	12	13	13	14	11	14	12	14	15	13	12	13	13	12	12	12	14	14	15	13	11	13	13	11	11	13	14	13	14	13	11	14	14	11	11	14	12	12	14	14	14	14
	1w	19	22	19	19	15	19	17	14	17	18	17	19	19	16	14	17	19	16	16	18	23	15	16	15	19	12	22	18	21	17	22	14	14	17	21	22	23	10	18	18	14	14	12	14	14	16	14	14
	2w	20	16	18	17	16	20	23	18	19	19	16	21	17	16	18	16	17	16	16	17	18	17	17	19	19	21	19	21	18	22	20	17	23	18	19	16	19	19	18	22	12	14	13	13	12	14	14	13
	3w	17	17	18	16	16	16	16	14	16	18	19	16	20	17	16	17	15	15	12	20	21	22	18	19	20	14	17		15	16	23	19	20	19	19	14	18		15	14	13	12	12	12	14	13	14	13
	4w	19	17	16	20	20	20	18	19	19	18	16	17	20	17	15	20	19	18	17	20	23	20	23	23	20	23	20		23	20	19	21	19	19	23	20	20		22	22	14	14	14	13	13	13	13	13
	5w	17	20	17	17	20	17	17	17	19	15	15	18	13	16	20	19	18	19	20	18	22	19	19	19	20	21	22		23	19	20	23	20	21	20	20	19		21	22	14	14	12	12	13	9	15	12
	6w	17	19	17	18	22	19	16	18	18	20	16	19	15	16	19	19	13	19	17	17	20	22	20	19	20	23	23		22	22	19	21	19	21	23	23	20		19	20	15	14	13	14	14	14	18	15
	7w	19	18	17	19	23	20	20	21		21	16	16	17	18	19	21	23	20		24	18	17	16	25	19	20	23		21	24	19	18	19	20	18	20	23		20	24	13	15	13	15	14	17	15	14
	DEX+Y25 nighttime IOP	DEX+NS	DEX+NS	DEX+NS	DEX+NS	DEX+NS	DEX+NS	DEX+NS	DEX+NS	DEX+NS	DEX+NS	DEX+NS	DEX+NS	DEX+NS	DEX+NS	DEX+NS	DEX+NS	DEX+NS	DEX+NS	DEX+NS	DEX+NS	DEX+Lac-Z	DEX+Lac-Z	DEX+Lac-Z	DEX+Lac-Z	DEX+Lac-Z	DEX+Lac-Z	DEX+Lac-Z	DEX+Lac-Z	DEX+Lac-Z	DEX+Lac-Z	DEX+Lac-Z	DEX+Lac-Z	DEX+Lac-Z	DEX+Lac-Z	DEX+Lac-Z	DEX+Lac-Z	DEX+Lac-Z	DEX+Lac-Z	DEX+Lac-Z	DEX+Lac-Z	DEX+Y-25	DEX+Y-25	DEX+Y-25	DEX+Y-25	DEX+Y-25	DEX+Y-25	DEX+Y-25	DEX+Y-25
	0w	14	13	13	15	13	11	15	15	15	16	15	14	15	15	14	14	13	15	13	13	13	15	14	13	14	15	12	11	14	12	13	12	13	13	12	14	14	11	15	15	14	13	15	11	13	15	11	14
	1w	22	24	21	24	18	23	22	21	24	21	21	16	21	18	18	20	18	17	18	10	18	17	17	18	22	14	23	27	22	22	15	18	20	19	16	18	18	19	19	16	13	14	15	16	15	15	15	13
	2w	20	19	19	17	20	18	17	18	21	18	22	20	26	19	19	20	20	22	19	19	18	19	19	18	20	22	23	22	15	20	18	19	18	18	20	21	25	21	20	21	13	14	15	13	15	13	14	13
	3w	20	22	21	22	20	21	21	19	21	24	19	19	23	22	21	19	19	19	21	20	19	22	19	22	22	18	21		21	20	20	20	19	20	20	22	20		20	17	15	14	14	13	13	14	12	14
	4w	13	22	19	20	18	18	20	13	18	19	15	20	18	21	17	18	21	13	18	22	20	17	19	19	21	19	22		22	23	22	22	20	17	21	21	22		21	21	13	19	14	11	16	15	16	16
	5w	24	20	20	19	21	21	20	23	21	21	19	17	20	19	23	16	18	19	23	18	20	20	21	23	22	22	20		20	21	21	24	20	24	20	21	20		21	20	13	14	14	12	14	13	10	8
	6w	18	19	18	19	16	22	21	22	22	22	14	20	21	20	15	19	22	19	20	19	26	22	22	20	22	24	25		22	20	24	20	19	21	24	24	24		22	21	16	16	13	14	12	18	21	17
	7w	21	24	23	17	22	21	24	21		23	19	17	18	18	20	21	25	21		20	25	21	21	23	21	21	22		20	24	21	23	23	22	24	23	20		24	20	14	15	15	16	15	16	19	16
[truncated: 52 more columns]

## Sheet: Figure 4g,h
Figure 4g	Y26:Daytime (mmHg)	Beads+NS								Beads+Lac-Z							Beads+Y-26																			WT
	0w	11	12	13	12	11	10	12	14	11	13	12	13	12	12	11	11	11	11	12	12	11	10	11	13	10	12	13	13	13	14	12	12	13	12	10	11	13	13	12	12	12	11	13	12	12	12	12	10
	1w	19	18	17	23	23	22	22	20	21	18	22	17	17	19	17	20	20	18	17	23	15	18	21	16	14	18	18	16	17	22	19	16	20	20	14	14	15	10	15	13	15	13	13	12	15	15	13	13
	2w	18	20	17	20	21	20	22	21	17	18	19	20	19	23	20	17	17	17	15	17	16	19	15	14	15	15	16	16	19	16	16	17	15	16	16	14	15	14	14	16	15	16	12	15	14	13	16	14
	3w	20	20	20	20	22	21	19	21	19	20	24	25	21	20	21	16	15	15	15	16	15	17	16	14	14	15	14	16	17	15	15	14	17	14	13	13	14	13	15	15	11	15	13	15	15	13	15	13
	4w	21	23	22	21	21	21	20	19	20	19	20	21	23	25	19	16	16	16	16	15	15	11	13	13	12	15	15	17	16	14	12	17	16	14	12	12	12	14	14	13	13	13	12	13	14	13	14	13
	5w	22	23	22	23	24	23	22	21	20	19	21	19	18	21	20	14	15	15	16	16	13	15	13	13	15	15	13	17	15	15	15	14	15	16	13	14	14	15	13	13	13	12	12	13	13	14	15	13
	6w	24	22	23	24	21	21	23	21	19	18	19	20	17	21	19	16	15	14	15	15	14	15	14	14	13	14	14	14	13	14	15	15	15	15	12	13	13	13	14	13	13	13	15	15	13	12	11	13
	Y26:Nightime(mmHg)	Beads+NS								Beads+Lac-Z							Beads+Y-26																			WT
	0w	15	15	16	15	14	15	13	16	15	15	13	16	15	15	16	15	14	15	14	14	16	15	13	16	14	15	16	14	13	14	16	15	14	14	14	13	14	14	14	16	16	15	16	14	13	15	14	16
	1w	23	19	21	20	22	19	21	19	20	21	20	24	22	18	19	16	18	18	19	16	16	21	17	22	17	17	16	18	19	21	16	19	17	19	14	15	14	16	16	13	15	16	16	14	16	17	15	15
	2w	20	20	22	22	25	21	21	23	20	25	22	24	21	21	23	22	20	18	17	18	19	17	13	21	17	17	15	15	19	16	19	19	18	19	15	16	16	16	16	16	13	17	16	17	17	16	14	14
	3w	22	21	23	20	20	21	19	23	24	22	22	23	22	20	25	14	16	16	15	15	16	15	15	16	15	15	15	16	17	17	17	17	17	17	14	14	13	14	14	14	13	14	14	14	14	14	13	12
	4w	20	20	21	21	24	21	23	23	20	20	23	21	20	25	23	14	15	16	16	16	15	14	13	18	13	16	14	16	16	14	15	15	15	15	15	13	14	15	15	14	14	13	15	16	14	14	16	15
	5w	21	22	22	23	21	23	24	24	21	22	22	21	20	22	21	15	13	15	15	15	15	14	13	14	15	16	14	14	14	15	14	14	15	13	13	12	13	14	15	13	13	14	12	13	14	14	14	13
	6w	22	20	20	21	22	21	21	21	22	20	21	21	19	19	21	16	14	16	15	14	13	15	13	15	13	15	15	13	17	16	14	14	14	13	16	16	14	14	16	14	13	15	13	15	15	15	15	14
Figure 4h	Y26:Daytime (mmHg)	DEX+NS																										DEX+Lac-Z
	0w	12	14	13	12	11	12	13	12	12	12	12	12	12	13	14	12	13	13	12	14	13	13	12	11	14	11	12	12	12	13	13	12	13	13	13	13	12	13	12	12	12	12	12	13	13	15	13	12
	1w	18	18	20	18	17	20	15	13	19	16	16	16	20	17	13	18	17	17	18	15	19	14	13	13	15	19	19	16	18	16	19	17	18	18	19	16	16	19	17	16	20	16	17	19	13	13	16	17
	2w		16	23		16	18	17	18		21	21		15	22	17	18	16	20	23	17	19	16	17	21	17	17	17			19		18	17		20			19		17	17		17	17	18	18	20	18
	3w		16	26		18	17	20	22		17	15		17	19	20	17	20	16		17	17	18	18		16	17	15			19		21	19		16			19		17	16		17	17	17	16	15	14
	4w		15	24		15	18	17	16		17	19		20	21	18	22	17	16		15	13	19	17		13	15	18			17		17	19		18			21		20	17		17	19	15	16	17	17
	5w		19	31		15	19	22			17	19		17	16	20		19	21		21	17	16	18		18	15	16			19		21	19		13			17		19	15		22	19	23	15	20	20
	6w		20	35		20	16	20			19	17		18	21	19		16	18		22	16	15	21		18	17	17			16		18	19		18			18		18	19		21	19	23	21	19	20
	7w		18	32		15	17	17			20	20		16	22	17		22	22		21	21	22	23		16	18	14			17		14	17		12			20		13	16		15	19	20	19	20	18
	Y26:Nightime(mmHg)	DEX+NS																										DEX+Lac-Z
	0w	14	14	13	15	12	15	15	13	14	15	14	15	13	14	14	13	13	13	15	13	15	11	14	14	14	12	14	14	14	16	14	14	14	16	13	16	13	16	14	13	15	15	16	14	13	14	13	15
	1w	19	18	19	20	20	20	20	17	23	20	21	18	19	18	21	19	18	18	21	18	23	21	18	19	19	16	20	16	18	19	21	21	16	19	21	13	20	18	21	18	21	21	19	19	16	20	21	18
	2w		18	18		18	24	17	16		22	22		18	21	19	18	15	22	23	17	20	17	20	21	24	22	20			20		19	19		22			17		18	19		21	19	21	23	18	20
	3w		19	20		19	15	23	21		15	16		18	19	16	16	22	20		17	17	19	18		16	17	20			20		19	18		20			16		21	18		17	19	22	22	26	16
	4w		16	20		19	19	19	18		18	18		18	21	18	17	17	24		18	16	14	20		17	13	18			22		19	19		18			21		22	18		20	20	23	19	18	20
	5w		17	34		22	18	21			18	24		18	18	20		19	21		21	17	16	18		18	15	21			21		19	21		19			23		22	16		22	19	23	15	20	20
	6w		19	27		22	22	19			17	19		17	18	14		16	18		22	16	15	21		18	17	14			17		21	20		16			16		20	16		21	19	23	21	19	20
	7w		20	19		27	24	21			20	17		22	23	23		24	19		16	22	22	15		14	18	28			24		22	25		26			22		21	19		19	19	20	23	24	20
[truncated: 74 more columns]

## Sheet: Figure 4e,f,i,j
Figure 4e	Beads+Y25 3 layors	WT	WT	WT	WT	WT	WT	WT	WT	WT	WT	WT	WT	WT	WT	WT	WT	WT	WT	WT	WT	WT	WT	WT	WT	WT	WT	WT	WT	WT	WT	WT	WT	Beads+Y25	Beads+Y25	Beads+Y25	Beads+Y25	Beads+Y25	Beads+Y25	Beads+Y25	Beads+Y25	Beads+Y25	Beads+Y25	Beads+Y25	Beads+Y25	Beads+Y25	Beads+Y25	Beads+Y25	Beads+Y25
	inner	4372.76	3630.82	3677.42	3767.03	3512.54	3225.81	3462.37	3709.68	3609.32	3641.58	3566.31	3351.25	3903.23	3734.77	3118.28	3462.37	3706.09	3670.25	3250.9	3767.03	3311.83	3172.04	3121.86	3437.28	3157.71	3817.2	2982.08	3734.77	2842.29	3035.84	3491.04		3236.56	2917.56	2885.3	3329.75	3512.54	3207.89	3394.27	3250.9	3000	2974.91	2842.29		3333.33	3741.94	3465.95	2792.11
	middle	4168.46	3480.29	3580.65	3741.94	3433.69	3645.16	3512.54	3978.49	3838.71	4139.78	3817.2	3512.54	4068.1	4053.76	3193.55	3784.95	3329.75	3756.27	3172.04	4250.9	3408.6	3046.59	2541.22	3709.68	3247.31	3706.09	3691.76	3655.91	4218.64	2939.07	2670.25	2770.61	3347.67	3849.46	4007.17	3942.65	3433.69	3548.39	3107.53	3587.81	3444.44	3845.88	2781.36	3587.81	3681	3770.61	3924.73	3885.3
	outer	2996.42	3964.16	3623.66	3010.75	3182.8	3605.73	2655.91	3347.67	3362.01	3057.35	3555.56	3200.72	3741.94	3827.96	2530.47	3580.65	2279.57	3688.17	3003.58	3788.53	2577.06	1777.78	2881.72	2498.21		2827.96	2691.76	3358.42	1480.29	2745.52	2035.84	2440.86	3068.1	3301.08	2293.91	3734.77	2641.58	3630.82	1702.51	3616.49	3304.66	3240.14	2982.08	2684.59	3121.86	2928.32	2738.35	3433.69
Figure 4f	DEX+Y25 3 layors	WT	WT	WT	WT	WT	WT	WT	WT	WT	WT	WT	WT	WT	WT	WT	WT	WT	WT	WT	WT	WT	WT	WT	DEX+Y25	DEX+Y25	DEX+Y25	DEX+Y25	DEX+Y25	DEX+Y25	DEX+Y25	DEX+Y25	DEX+Y25	DEX+Y25	DEX+Y25	DEX+Y25	DEX+Y25	DEX+Y25	DEX+Y25	DEX+Y25	DEX+Y25	DEX+Y25	DEX+Y25	DEX+Y25	DEX+Y25	DEX+Y25	DEX+Y25	DEX+Y25	DEX+Y25
	inner	3146.95	2949.82	3103.94			3347.67		3451.61	3749.1	4103.94	3164.87	3863.8	3845.88	3788.53	3254.48	3784.95	3487.46	4118.28	3297.49	3132.62	3534.05	3218.64	3577.06	3236.56	3469.53	3247.31	3620.07	3315.41	3587.81	3268.82	2939.07	3143.37	3838.71	3874.55	3078.85	3465.95	3913.98	3186.38	3075.27	3240.14	3931.9	3824.37	3716.85	3379.93	3612.9	3831.54	4010.75	3605.73
	middle	3777.78	3358.42	3401.43		3329.75	3616.49	3462.37	3408.6	3362.01	4057.35	3964.16	3899.64	4157.71	2906.81	3799.28	3322.58	4129.03	4215.05	4100.36	3946.24	2860.22	3974.91	3594.98	3587.81	3817.2	3982.08	4010.75	3989.25	4412.19	3792.11	4086.02	2609.32	3939.07	3935.48	3455.2	3745.52	2917.56	3903.23	2910.39	3917.56	4139.78	3548.39	3931.9	4021.51	4376.34	4129.03	4010.75	3630.82
	outer	3146.95	3408.6	2537.63	3311.83	2892.47	2924.73		2501.79	3419.35	4218.64	3874.55	3637.99	3874.55	1838.71	3910.39	3365.59	4362.01	2946.24	3663.08	3215.05	2451.61	3476.7	4035.84	3523.3	3684.59	3057.35	3465.95	4007.17	3584.23	2892.47	3440.86	1982.08	4301.08	2695.34	3412.19	3035.84	1949.82	3913.98	2541.22	3591.4	3401.43	4035.84	2372.76	3931.9	3236.56	4050.18	3605.73	4014.34
Figure 4i	Beads+Y26 3 layors	WT	WT	WT	WT	WT	WT	WT	WT	WT	WT	WT	WT	WT	WT	WT	WT	WT	WT	WT	WT	WT	WT	WT	WT	Beads+Y26	Beads+Y26	Beads+Y26	Beads+Y26	Beads+Y26	Beads+Y26	Beads+Y26	Beads+Y26	Beads+Y26	Beads+Y26	Beads+Y26	Beads+Y26	Beads+Y26	Beads+Y26	Beads+Y26	Beads+Y26	Beads+Y26	Beads+Y26	Beads+Y26	Beads+Y26	Beads+Y26	Beads+Y26	Beads+Y26	Beads+NS
	inner	3483.87	3498.21	3000	3308.24	3118.28		3121.86	3204.3	2867.38	3290.32	3476.7	3064.52	3688.17		3025.09	3426.52	3989.25	3469.53	3157.71	3462.37	3752.69	3304.66	3215.05	3594.98	3874.55	3469.53	4064.52	3759.86	3519.71	3846.77	3483.87	3183.25			3544.8		3168.46	3247.31	3173.43	3107.53	3548.39	3025.09	3204.3	3060.93	2946.24	3720.43	3584.23	3232.97
	middle	3508.96	4150.54	3913.98	3982.08	3620.07	3627.24		3706.09	3605.73	3580.65	3867.38	3724.01		3200.72	3322.58	3182.8		4010.75	3612.9	4329.75	3881.72	3724.01	4200.72	4164.87	4111.11		4293.91	4136.2	3682.58	3630.82	3831.54	4111.11	3964.16	3795.7	3659.5	4519.71	4035.84	3315.41	3795.7	3842.29	3820.79	3767.03	3412.19	3620.07	3534.05	3469.53	3695.34	3924.73
	outer	3103.94	3731.18	3232.97	2802.87		3548.39	2663.08	2573.48	3358.42	2469.53	3741.94	3609.32		2394.27	2953.41	2795.7	2516.13	3835.13	3297.49	4150.54	3347.67	3397.85	3759.86	3336.92	3426.52	3530.47	2577.06	2376.34	1946.24	3197.13	2587.81	3562.72	3017.92	3369.18	2397.85	2982.08	2379.93	3354.84	2806.45	3709.68	3222.22	3734.77	3204.3	3534.05	3555.56	3637.99	2967.74	2756.27
Figure 4j	DEX+Y26 3 layors	WT	WT	WT	WT	WT	WT	WT	WT	WT	WT	WT	WT	WT	WT	WT	WT	WT	WT	WT	WT	DEX+Y26	DEX+Y26	DEX+Y26	DEX+Y26	DEX+Y26	DEX+Y26	DEX+Y26	DEX+Y26	DEX+Y26	DEX+Y26	DEX+Y26	DEX+Y26	DEX+Y26	DEX+Y26	DEX+Y26	DEX+Y26	DEX+Y26	DEX+Y26	DEX+Y26	DEX+Y26	DEX+Y26	DEX+Y26	DEX+Y26	DEX+Y26	DEX+Y26	DEX+Y26	DEX+Y26	DEX+Y26
	inner	3706.09	3501.79	3512.54	3523.3	3103.94	3344.09	2655.91	2559.14	3329.75	3139.78	2706.09	3354.84	3888.89	3982.08	3559.14	3663.08	3523.3	3089.61	3394.27	2860.22	3835.13	4111.11	3845.88	3716.85	3609.32	3129.03	3315.41	3494.62	3670.25	3336.92	3315.41	3501.79	3799.28	3806.45	3903.23	3587.81	3365.59	3301.08	3551.97	3200.72	3272.4	3086.02		3279.57	2967.74	2569.89	3043.01	2516.13
	middle	3720.43	3960.57	3602.15	3781.36	2831.54	3634.41	3655.91	4032.26	4057.35	3501.79	2956.99	3949.82	3931.9	4161.29	4401.43	3767.03	3516.13	3724.01	3974.91	3594.98	3831.54	3362.01	4448.03	3684.59	3587.81	3845.88	3430.11	3903.23	3093.19	3924.73	3405.02	3412.19	3068.1	4333.33	3759.86	3752.69	3888.89	4050.18	3917.56	3455.2	3759.86	3229.39	3455.2		4028.67	3132.62	3989.25	3412.19
	outer	3100.36	3713.26	3279.57	3483.87	2458.78	3580.65	3164.87	2917.56	3491.04	2043.01	3089.61	4272.4	3806.45	3046.59	3867.38	3784.95	3569.89	3336.92	2204.3	3906.81	3659.5	3032.26	4179.21	3713.26	3612.9	3974.91	2774.19	3301.08	2125.45	3763.44	3591.4	3444.44	1967.74	3225.81	3523.3	3792.11	3451.61	3462.37	3835.13	3451.61		2311.83	2964.16	3458.78	3777.78	2146.95	4096.77	3032.26
[truncated: 75 more columns]

## Sheet: Figure S16b,c
Figure S16 b	a wave	WT						Y25						Y26
	1w	203.6	250.6	160.5	213.6	239.7	258.8	129.3	278.5	171.2	293.2	196.8	179.6	290.1	207.3	117.9	195.3	212.8	205.4
	2w	278.4	298.3	264.1	189	120.4	169.7	187.9	242.3	235.1	242.3	142.9	187.6	229.5	208.7	244.8	170.4	250.1	189
	3w	204.7	235.2	203.7	245.1	162	191.4	157.2	263.3	212.7	169.7	170.4	287.1	281.2	177.9	250.3	193.8	150.3	170.2
Figure S16 c	b wave	WT						Y25						Y26
	1w	295.9	379.7	177	341.7	358.3	367.6	163.6	465.7	326.8	454.1	303.8	287.6	404.8	300.5	197.1	324.3	339.5	345.2
	2w	411.8	436.9	426	299.1	262.9	276.6	292.4	386.1	370.7	359.8	247.8	281.2	390.6	368.8	394.6	294.2	378.4	287.8
	3w	293.3	343.7	315.7	363.2	246	310.7	254	393.3	308.9	258	278.9	490.5	471.3	276.7	375.7	276.7	246	288.5

## Sheet: Figure S17
Figure S17a	Daytime	Beads+Latanoprost						Beads+Y25						Beads+Y26						WT
	0w	12	14	13	13	14	14	14	14	14	14	14	13	12	15	14	14	13	12	12	11	13	12	13	16	16	13
	1w	17	15	15	14	17	18	17	18	19	17	19	16	15	17	17	18	18	16	17	16	15	15	13	14	16	11
	2w	16	20	17	17	16	16	19	19	16	16	17	15	16	18	22	18	15	17	12	13	14	12	12	12	15	12
	3w	20	21	18	17	21	20	18	18	18	16	14	17	17	17	21	16	16	19	16	16	15	13	15	13	14	11
	4w	18	20	20	20	18	19	16	14	15	16	17	15	15	16	16	16	16	15	14	13	14	12	12	13	14	15
	5w	17	19	18	19	18	21	16	15	17	14	15	15	15	16	15	17	17	16	14	14	11	12	12	12	15	12
	6w	16	22	21	17	19	20	18	16	18	15	16	14	16	17	16	15	16	15	14	13	14	13	13	15	14	13
	nightime
	0w	16	15	16	15	16	16	15	17	15	15	15	14	16	17	16	15	15	17	14	15	17	15	17	14	14	13
	1w	24	22	20	21	23	23	23	21	21	19	18	19	22	19	22	19	20	21	12	16	17	15	16	13	18	14
	2w	19	19	19	20	23	21	21	17	16	18	16	17	19	18	22	18	17	19	11	15	19	15	17	14	13	12
	3w	21	18	24	23	18	22	16	19	15	15	15	14	15	16	17	16	17	18	10	11	12	13	14	12	16	10
	4w	18	19	20	19	17	20	15	17	15	16	17	18	16	18	16	17	17	17	14	8	15	12	15	16	16	16
	5w	21	18	20	19	18	17	15	13	19	16	15	18	17	16	18	17	17	14	12	13	14	11	14	16	14	17
	6w	18	18	19	24	16	21	15	17	14	15	14	16	14	19	18	17	16	17	13	14	15	15	12	15	13	16
Figure S17b	Daytime	DEX+Latanoprost												DEX+Y25								DEX+Y26						WT
	0w	15	14	14	14	15	14	14	13	12	12	15	11	13	15	14	14	13	12	11	14	13	13	14	14	13	14	14	13	12	13	12	13	12	15
	1w	15	15	13	14	15	14	14	16	15	14	15	16	13	16	12	13	15	16	15	17	14	13	11	14	15	14	16	14	13	15	12	13	14	15
	2w	17	15	15	18	18	16	15	17	15	17	17	16	16	17	17	16	15	17	16	15	15	16	16	17	16	18	13	14	15	16	13	12	13	11
	3w	17	16	16	18	17	15	16	17	16	17	17	17	18	16	16	16	17	15	14	14	16	16	16	16	15	15	15	16	18	15	13	15	15	13
	4w	13	19	16		22	18	13	18	15		18	16	16	17		17	17	16		16	15	16	18	16	17	16	12	12	16	14	15	14	15	14
	5w	15	18	17		18	18	17	18	16		18	16	14	15		17	16	17		15	15	15	15	16	16	16	15	15	14	14	12	14	14	14
	6w	17	18	16		16	16	19	17	18		15	16	13	15		20	14	17		18	17	18	16	17	17	16	13	14	14	15	13	14	15	15
	nightime
	0w	14	16	16	12	14	16	13	16	15	12	15	15	15	15	17	13	15	15	15	14	13	15	14	13	14	17	15	16	16	15	14	15	15	15
	1w	21	20	15	20	13	13	21	19	17	21	11	13	18	22	18	15	20	21	18	19	20	20	13	18	22	18	17	15	13	16	12	16	15	15
	2w	13	19	15	18	21	16	12	14	14	13	19	15	16	19	17	16	14	18	18	17	17	19	18	19	17	17	16	16	17	16	17	15	18	16
	3w	20	20	21	15	21	18	21	19	20	18	18	23	17	18	15	16	18	18	16	14	23	17	18	20	17	17	12	16	14	12	14	12	10	14
	4w	17	20	18		18	19	17	19	17		19	18	19	18	16	21	17	16	16	21	17	18	18	19	17	18	15	15	16	15	14	13	14	14
	5w	17	18	19		20	18	18	14	19		17	20	11	15	15	16	13	17	14	16	14	15	14	13	15	16	14	10	12	14	13	11	15	15
	6w	18	17	19		16	20	19	17	15		19	15	17	19	18	16	17	20	16	14	18	14	16	18	14	17	15	15	15	11	14	13	15	15
